# Supplementary material for: 3D-Printed Self-Assembling Helical Models for Exploring Viral Capsid Structures
Source: Biomimetics (Basel). 2024 Dec 16;9(12):763. doi: 10.3390/biomimetics9120763 (PMC11673919; doi:10.3390/biomimetics9120763)
Supplement: Supplementary file 1 [file biomimetics-09-00763-s001.zip]

Archive with 2 entries (2 files):
- biomimetics-3342254-supplementary.mp4
- biomimetics-3342254-supplementary.pdf
